# Supplementary material for: Comparative performance of the BGISEQ-500 vs Illumina HiSeq2500 sequencing platforms for palaeogenomic sequencing
Source: Gigascience. 2017 Jun 26;6(8):1–13. doi: 10.1093/gigascience/gix049 (PMC5570000; doi:10.1093/gigascience/gix049)
Supplement: Mak_TableS1.xlsx [file gix049_mak_tables1.xlsx]

## Sheet: Sheet1
Sample	Platform	Total reads	Reads after adapter removal	% reads retained after adapter removal	Normalized reads after adapter removal	Normalised % reads retained after adapter removal	Map to genome	Clonality	Normalized clonality	Map uniquely to genome	% Endogenous	Normalized map uniquely to genome	Normalized % endogenous	Read length of uniquely mapping reads	Normalised length (of uniquely mapped reads)	Mapdamage Theta	Mapdamage DeltaD	Mapdamage DeltaS	GC Content (%)	Reads per 1M (post adaptor removal) mapping to wolf mitochondria	mtDNA%
1921	Illumina	30849692	29210266	94.6858		94.6858	19362492	0.11407	0.11407	17153809	58.7253		58.7253	40.7704	40.7704	0.00758936	0.00776737	0.153965	51.5833	1316.56	0.00450717
	BGISeq-500	53156538	44637666	83.974	25904544	83.9702	31337968	0.159565	0.154052	26337525	59.0029	15379105	59.3684	42.2569	42.1352	0.00857342	0.00816358	0.13187	50.424	1148.56	0.00257307
214	Illumina	13534507	13417331	99.1342		99.1342	10766486	0.0746841	0.0746841	9962401	74.2502		74.2502	49.3707	49.3707	0.00831008	0.0113094	0.0837402	48.6015	556.295	0.0041461
	BGISeq-500	198489287	197590691	99.5473	13473061	99.546	161609011	0.113052	0.0692814	143338869	72.5433	10172961	75.5059	54.8079	53.0761	0.00886097	0.0123615	0.0607614	47.7453	614.695	0.000311095
FRC	Illumina	16374183	16298344	99.5368		99.5368	1938714	0.0266775	0.0266775	1886994	11.5778		11.5778	73.0546	73.0546	0.00778535	0.0116028	0.39881	44.0078	741.732	0.00455096
	BGISeq-500	339364701	338663815	99.7935	16340349	99.7934	36137800	0.0542906	0.0226838	34175856	10.0914	1670595	10.2237	90.2597	75.6326	0.0119572	0.012223	0.324622	43.6445	670.482	0.000197979
L	Illumina	29135036	29026308	99.6268		99.6268	327317	0.0866347	0.0866347	298960	1.02996		1.02996	64.6457	64.6457	0.012891	0.00986291	0.41507	43.2449	1754.27	0.00604373
	BGISeq-500	243696795	243141256	99.772	29068355	99.7711	2370478	0.142654	0.0795069	2032319	0.835859	247377	0.851018	74.8686	66.7194	0.012879	0.00859975	0.26194	45.9936	1724.3	0.000709175
M1	Illumina	50982825	50668155	99.3828		99.3828	34647769	0.0628144	0.0628144	32471391	64.0864		64.0864	72.9475	72.9475	0.00728621	0.0101409	0.39464	44.2665	4062.45	0.00801776
	BGISeq-500	178863604	178400279	99.741	50850603	99.7407	104607557	0.0915615	0.0614564	95029533	53.2676	27864086	54.796	92.9666	76.7599	0.012006	0.00979858	0.258464	43.2257	4118.47	0.00230856
P79	Illumina	41842114	41205689	98.479		98.479	47770	0.376638	0.376638	29778	0.0722667		0.0722667	52.4505	52.4505	0.0295583	0.0121192	0.879722	43.3641	1.9172	4.65276e-06
	BGISeq-500	85509050	83872786	98.0864	41039289	98.0813	63857	0.106519	0.102861	57055	0.0680256	25372	0.0618237	46.9805	45.7694	0.0393322	0.0105471	0.550083	44.2073	0.5365	6.39659e-07
P83	Illumina	27673598	23431307	84.6703		84.6703	353223	0.576582	0.576582	149561	0.638296		0.638296	65.7833	65.7833	0.0144278	0.0400862	0.842471	42.3173	113.651	0.00048504
	BGISeq-500	23184934	20133572	86.839	20132667	86.8351	141002	0.240096	0.317065	107148	0.532186	94680	0.47028	75.0889	66.5534	0.0172236	0.0399045	0.773304	44.3035	77.8798	0.000386816
P84	Illumina	59376226	58602208	98.6964		98.6964	99753	0.309134	0.309134	68916	0.1176		0.1176	54.7941	54.7941	0.0146768	0.03032	0.355295	44.4224	1.5869	2.70792e-06
	BGISeq-500	156695428	144856602	92.4447	54892185	92.4481	157853	0.0971537	0.0816573	142517	0.0983849	52374	0.0954125	52.5599	51.1318	0.0218184	0.0198982	0.153721	47.9904	0.7455	5.14647e-07
